# Supplementary material for: Human-anchored longitudinal comparison of generative AI with a bias-calibrated LLM-as-judge
Source: PLoS One. 2026 Feb 2;21(2):e0339920. doi: 10.1371/journal.pone.0339920 (PMC12863567; doi:10.1371/journal.pone.0339920)
Supplement: S2 File — Scoring rubrics. A Markdown file detailing the 0–5 correctness scale and domain-specific evaluation criteria used by human raters. (ZIP) [file pone.0339920.s002.zip]

Archive with 2 entries (2 files):
- S2/S2_Rubrics (2).md
- S2/S2_Rubrics.pdf
