# Supplementary material for: Human-anchored longitudinal comparison of generative AI with a bias-calibrated LLM-as-judge
Source: PLoS One. 2026 Feb 2;21(2):e0339920. doi: 10.1371/journal.pone.0339920 (PMC12863567; doi:10.1371/journal.pone.0339920)
Supplement: S2 File — Scoring rubrics. A Markdown file detailing the 0–5 correctness scale and domain-specific evaluation criteria used by human raters. (ZIP) [file pone.0339920.s002.zip › S2/S2_Rubrics (2).md]

# Official Scoring Rubrics for Longitudinal LLM Study

## 1. Correctness
Assesses factual accuracy and logical soundness.

- 5: Completely accurate and logically sound.
- 4: Mostly correct; minor inaccuracies.
- 3: Main idea correct; noticeable errors.
- 2: Mostly incorrect; fundamentally flawed.
- 1: Entirely incorrect or nonsensical.
- 0: No response or unrelated.

## 2. Instruction-Following
Assesses adherence to all prompt constraints.

- 5: Perfect adherence to instructions and format.
- 4: Minor deviation on trivial constraint.
- 3: Follows main instruction but misses key constraint.
- 2: Attempts answer but ignores most constraints.
- 1: Ignores instructions entirely.
- 0: No response.

## 3. Clarity
Evaluates grammar, structure, and coherence.

- 5: Exceptionally clear and well-written.
- 4: Clear with minor issues.
- 3: Understandable but awkward or error-prone.
- 2: Difficult to follow or disorganized.
- 1: Incoherent.
- 0: No response.
