# Supplementary material for: Human-anchored longitudinal comparison of generative AI with a bias-calibrated LLM-as-judge
Source: PLoS One. 2026 Feb 2;21(2):e0339920. doi: 10.1371/journal.pone.0339920 (PMC12863567; doi:10.1371/journal.pone.0339920)
Supplement: S3 File — De-identified human ratings. A CSV file containing the adjudicated human correctness scores and rater identifiers used for the longitudinal analysis. (CSV) [file pone.0339920.s003.csv]

response_id	prompt_id	week	model	rater_id	correctness_score	instruction_following_score	clarity_score	output_hash
1	QA001	1	Model A	Rater_1	5	5	5	a1b2c3d4
2	QA001	1	Model B	Rater_2	4	5	4	e5f6g7h8
3	QA001	1	Model C	Rater_3	4	5	5	i9j0k1l2
4	MATH041	1	Model A	Rater_1	4	5	5	m3n4o5p6
5	MATH041	1	Model B	Rater_3	3	4	4	q7r8s9t0
6	MATH041	1	Model C	Rater_2	4	5	5	u1v2w3x4
3601	QA001	6	Model C	Rater_1	3	4	4	y5z6a7b8
3721	MATH041	7	Model C	Rater_2	2	3	3	c9d0e1f2
7200	SAFE203	10	Model C	Rater_3	4	5	5	g3h4i5j6
