# Supplementary material for: Human-anchored longitudinal comparison of generative AI with a bias-calibrated LLM-as-judge
Source: PLoS One. 2026 Feb 2;21(2):e0339920. doi: 10.1371/journal.pone.0339920 (PMC12863567; doi:10.1371/journal.pone.0339920)
Supplement: S4 File — API parameters. A JSON file documenting the specific model identifier strings, timestamps, and decoding parameters (temperature, top-p, seeds) used for all 7,200 API calls. (ZIP) [file pone.0339920.s004.zip]

Archive with 2 entries (2 files):
- S4/S4_Parameters (2).json
- S4/S4_Parameters.xlsx
