# Supplementary material for: Human-anchored longitudinal comparison of generative AI with a bias-calibrated LLM-as-judge
Source: PLoS One. 2026 Feb 2;21(2):e0339920. doi: 10.1371/journal.pone.0339920 (PMC12863567; doi:10.1371/journal.pone.0339920)
Supplement: S4 File — API parameters. A JSON file documenting the specific model identifier strings, timestamps, and decoding parameters (temperature, top-p, seeds) used for all 7,200 API calls. (ZIP) [file pone.0339920.s004.zip › S4/S4_Parameters (2).json]

{
  "models": [
    {
      "name": "Model A",
      "temperature": 0.0,
      "top_p": 1.0,
      "max_tokens": 512
    },
    {
      "name": "Model B",
      "temperature": 0.0,
      "top_p": 1.0,
      "max_tokens": 512
    },
    {
      "name": "Model C",
      "temperature": 0.7,
      "top_p": 1.0,
      "max_tokens": 512
    }
  ],
  "llm_as_judge": {
    "model": "GPT-4-turbo (March 2025)",
    "temperature": 0.0,
    "top_p": 1.0,
    "bias_model": "Bradley\u2013Terry",
    "position_randomization": true
  },
  "logging": {
    "recorded_fields": [
      "model_identifier",
      "temperature",
      "top_p",
      "seed",
      "timestamp_utc"
    ]
  }
}
