# Supplementary material for: Human-anchored longitudinal comparison of generative AI with a bias-calibrated LLM-as-judge
Source: PLoS One. 2026 Feb 2;21(2):e0339920. doi: 10.1371/journal.pone.0339920 (PMC12863567; doi:10.1371/journal.pone.0339920)
Supplement: S4 File — API parameters. A JSON file documenting the specific model identifier strings, timestamps, and decoding parameters (temperature, top-p, seeds) used for all 7,200 API calls. (ZIP) [file pone.0339920.s004.zip › S4/S4_Parameters.xlsx]

## Sheet: Models
name	temperature	top_p	max_tokens
Model A	0	1	512
Model B	0	1	512
Model C	0.7	1	512

## Sheet: LLM_as_Judge
model	temperature	top_p	bias_model	position_randomization
GPT-4-turbo (March 2025)	0	1	Bradley–Terry	TRUE

## Sheet: Logging
recorded_fields
model_identifier, temperature, top_p, seed, timestamp_utc
